# Supplementary material for: Platelet proteome for predictive diagnosis and differentiation of sepsis and septic shock in pediatric patients
Source: PeerJ. 2026 Mar 6;14:e20844. doi: 10.7717/peerj.20844 (PMC12970313; doi:10.7717/peerj.20844)
Supplement: Supplemental Information 8 [file peerj-14-20844-s008.xlsx]

## Sheet: Sheet1
Symbol	Ratio(Sepsis-Shock / HS)	Log2FC(Sepsis-Shock / HS)	Qvalue(Sepsis-Shock / HS)	Pvalue(Sepsis-Shock / HS)	HS_1 expression	HS_2 expression	HS_3 expression	HS_4 expression	HS_5 expression	Sepsis-Shock_1 expression	Sepsis-Shock_2 expression	Sepsis-Shock_3 expression	Sepsis-Shock_4 expression	Sepsis-Shock_5 expression	Sepsis-Shock_6 expression	Sepsis-Shock_7 expression	Sepsis-Shock_8 expression	Sepsis-Shock_9 expression	Sepsis-Shock_10 expression
RPS27A	2.10004	1.07041	0.0371053	0.0371053	28.6606	28.2287	28.057	29.4951	29.1842	29.0816	28.2586	27.8827	30.3506	30.6963	29.6905	29.387	29.4154	30.1728	31.0837
RPLP0	3.2284	1.69082	0.0101786	0.0101786	23.4007	23.2579	22.0011	23.5861	23.7663	24.896	22.7532	23.045	25.8683	25.995	24.3963	24.7208	23.5529	25.8654	25.2008
RPL9	4.98984	2.31899	0.0243994	0.0243994	20.6776	0	0	21.4636	21.5814	24.1217	21.7739	21.1312	24.9596	23.8672	21.7208	0	0	23.4651	23.881
RPSA	2.26814	1.18151	0.0402822	0.0402822	24.892	24.5204	24.1594	25.1473	25.4503	25.5095	24.0346	23.951	26.7666	27.2994	25.7105	25.4462	24.8124	26.991	26.3902
RPS3A	4.17234	2.06086	0.0196677	0.0196677	21.8052	21.9893	21.636	22.7186	22.7774	24.3423	22.6472	22.2915	25.7491	25.424	23.4093	22.6663	23.1337	24.0516	24.9012
Symbol	Ratio(Shock / Sepsis)	Log2FC(Shock / Sepsis)	Qvalue(Shock / Sepsis)	Pvalue(Shock / Sepsis)	Sepsis_1 expression	Sepsis_2 expression	Sepsis_3 expression	Sepsis_4 expression	Sepsis_5 expression	Shock_1 expression	Shock_2 expression	Shock_3 expression	Shock_4 expression	Shock_5 expression
VAMP2	0.409391	-1.28845	0.0165518	0.0165518	26.5084	27.0818	25.4331	26.6067	26.7494	24.5332	25.4993	24.8149	24.6558	26.1822
SNAP23	0.398628	-1.32689	0.0189587	0.0189587	27.836	27.4074	26.6348	27.7639	27.9473	24.2516	26.326	25.5091	25.7035	27.5428
STX16	0.464841	-1.10519	0.0179998	0.0179998	23.6946	23.7686	23.1117	23.9891	23.8056		22.3885	22.165	21.7506	23.4747
VAMP8	0.320248	-1.64274	0.0352443	0.0352443	25.755	25.6316	24.2984	26.5922	26.3718	22.9705	24.0526	22.8137	24.1894	25.5602
