# Supplementary material for: Platelet proteome for predictive diagnosis and differentiation of sepsis and septic shock in pediatric patients
Source: PeerJ. 2026 Mar 6;14:e20844. doi: 10.7717/peerj.20844 (PMC12970313; doi:10.7717/peerj.20844)
Supplement: Supplemental Information 9 [file peerj-14-20844-s009.xls]

## Sheet: SU TABLE 1_236 DEPS（sepsis+shoc
Supplementary Table 1. Proteomics data of 15 samples(236 DEPs）
Protein ID	Symbol	Gene ID	Ratio(Sepsis-Shock / HS)	Log2FC(Sepsis-Shock / HS)	Qvalue(Sepsis-Shock / HS)	Pvalue(Sepsis-Shock / HS)	HS_1 expression	HS_2 expression	HS_3 expression	HS_4 expression	HS_5 expression	Sepsis-Shock_1 expression	Sepsis-Shock_2 expression	Sepsis-Shock_3 expression	Sepsis-Shock_4 expression	Sepsis-Shock_5 expression	Sepsis-Shock_6 expression	Sepsis-Shock_7 expression	Sepsis-Shock_8 expression	Sepsis-Shock_9 expression	Sepsis-Shock_10 expression	ST RNA ID	Symbol
sp|Q9Y6Z7|COL10_HUMAN	COLEC10	10584	0.518361	-0.94797	0.0407052	0.0407052	24.0491	24.6404	24.4996	23.4935	23.4471	23.7038	23.2154	23.5063	21.6449	0	23.7946	22.9127	22.3429	23.0484	0	NM_006438	COLEC10
sp|Q9Y646|CBPQ_HUMAN	CPQ	10404	0.61202	-0.708349	0.0149844	0.0149844	23.3914	23.7698	23.5937	23.4678	23.5626	0	0	21.4515	0	22.988	23.7915	23.2538	22.5508	22.4871	22.3521	NM_016134	CPQ
sp|Q9Y4H4|GPSM3_HUMAN	GPSM3	63940	2.43563	1.28429	0.0282674	0.0282674	24.0673	23.7769	23.6863	24.4866	24.7583	21.8746	24.1848	23.1507	24.5238	25.9697	26.2437	26.2133	24.8461	26.0446	26.5082	rna-NM_001276501.2-7	GPSM3
sp|Q9Y4G6|TLN2_HUMAN	TLN2	83660	0.437279	-1.19337	0.00108618	0.00108618	24.1832	23.8442	23.5513	24.1653	24.3357	22.6826	23.4509	21.8296		23.2903	22.9981	23.4789	22.3615	21.4173	0	XM_017022668	TLN2
sp|Q9Y2V2|CHSP1_HUMAN	hsa_circ_0106131	hsa_circ_0106131	2.76349	1.46649	0.0101595	0.0101595	23.1689	22.3064	22.3125	23.0133	23.123	24.3486	22.2492	23.3079	24.1267	24.5291	23.6507	23.7551	23.8321	25.4384	25.2488	hsa_circ_0106131	hsa_circ_0106131
sp|Q9UL45|BL1S6_HUMAN	BLOC1S6	26258	2.33187	1.22149	0.0346721	0.0346721	19.6777	0	20.7746	21.0831	0	0	0	0	21.0401	22.5685	20.6102	21.7035	20.8753	22.4212	22.3853	NM_012388	BLOC1S6
sp|Q9UK08|GBG8_HUMAN	hsa_circ_0051598	hsa_circ_0051598	7.23127	2.85425	0.0102005	0.0102005	0	21.4489	0	0	21.7093	23.6911	0	21.7032	0	25.1393	23.5064	24.254	23.4249	25.5401	25.105	hsa_circ_0051598	hsa_circ_0051598
sp|Q9UHG3|PCYOX_HUMAN	PCYOX1	51449	0.66342	-0.592005	0.00958063	0.00958063	24.7395	24.8463	24.7568	24.5308	24.661	22.1247	24.0699	23.74	23.8385	24.631	24.4562	24.9458	23.6076	24.7221	23.1322	NM_016297	PCYOX1
sp|Q9UBR2|CATZ_HUMAN	CTSZ	1522	1.91457	0.937017	0.0128223	0.0128223	22.0899	21.7542	22.4615	0	0	0	0	0	23.496	23.3207	22.7933	0	0	22.654	22.8922	NM_001336	CTSZ
sp|Q9UBQ0|VPS29_HUMAN	VPS29	51699	0.65091	-0.61947	0.0391057	0.0391057	24.7829	24.1843	24.6702	24.5679	24.9002	21.6829	24.5979	22.9845	23.0651	25.1915	24.7391	24.1752	23.6933	23.8576	23.3145	URS0000E96F0F	VPS29
sp|Q9UBI1|COMD3_HUMAN	COMMD3	23412	0.527954	-0.921515	0.00301179	0.00301179	24.4556	23.93	24.4525	24.7819	24.521	23.5145	23.0915	23.4509	21.5225	24.1179	23.4978	24.3877	24.2377	23.0918	22.3018	NM_012071	COMMD3
sp|Q9NYM9|BET1L_HUMAN	BET1L	51272	7.25415	2.85881	0.0161116	0.0161116	19.1688	0	0	18.9922	18.7739	20.4616	20.187	20.8844	0	21.0989	21.9716	21.2055	20.9967	23.1442	23.1358	NM_001098787	BET1L
sp|Q9NXR1|NDE1_HUMAN	NDE1	54820	2.58711	1.37134	0.00538522	0.00538522	0	0	0	19.3032	19.0863	19.4203	19.1402	0	20.4372	21.318	20.9689	20.1722	19.8261	21.1049	21.12	rna-NM_017668.3-2	NDE1
sp|Q9NX46|ADPRS_HUMAN	ADPRS	54936	0.60234	-0.731349	0.0461281	0.0461281	24.3974	0	0	24.0859	23.8345	0	0	0	22.962	23.7722	23.7334	0	0	23.3946	22.859	NM_017825	ADPRS
sp|Q9NRN7|ADPPT_HUMAN	AASDHPPT	60496	0.549682	-0.863331	0.0208113	0.0208113	25.4423	25.2733	25.1672	24.8255	24.5546	24.7727	24.0064	25.6264	21.4672	24.0111	25.1059	23.6282	23.7178	23.4102	22.1836	NM_015423	AASDHPPT
sp|Q9NPI6|DCP1A_HUMAN	DCP1A	55802	2.34151	1.22744	0.0433663	0.0433663	18.6976	0	0	20.4312	20.3201	0	0	0	0	21.3101	0	20.3636	0	21.2548	21.6872	NM_018403	DCP1A
sp|Q9HDC9|APMAP_HUMAN	APMAP	57136	0.559194	-0.83858	0.00188601	0.00188601	25.9696	25.549	25.9617	26.0515	25.6493	23.3816	24.4001	24.0791	24.7514	25.9647	25.4279	25.1398	24.1821	25.7082	25.1659	NM_020531	APMAP
sp|Q9H910|JUPI2_HUMAN	JPT2	90861	2.10058	1.07079	0.0276622	0.0276622	22.1099	22.8886	22.7481	23.0969	23.2726	22.1965	23.1709	22.7415	23.2596	24.2251	23.3039	24.7488	23.4847	24.7359	24.9475	NM_144570	JPT2
sp|Q9H4G4|GAPR1_HUMAN	GLIPR2	152007	1.81196	0.857548	0.0227938	0.0227938	24.915	23.6603	0	24.3214	23.9402	25.1515	24.817	24.1799	25.5885	25.9735	24.6731	25.0332	25.0964	24.2555	25.6339	NM_022343	GLIPR2
sp|Q9H4A9|DPEP2_HUMAN	DPEP2	64174	0.531088	-0.912976	0.0162921	0.0162921	22.4982	21.3529	22.1735	21.9948	22.0376	20.0049	19.6147	19.7328	0	22.3853	21.5622	21.2983	21.0214	21.2891	21.1238	NM_022355	DPEP2
sp|Q9C0F1|CEP44_HUMAN	hsa_circ_0125806	hsa_circ_0125806	3.19994	1.67804	0.0237119	0.0237119	20.2774	20.2154	0	21.7706	21.3192	0	0	21.3716	0	23.8526	22.6575	22.7038	21.2794	22.74	22.888	hsa_circ_0125806	hsa_circ_0125806
sp|Q9BZQ8|NIBA1_HUMAN	NIBAN1	116496	1.91435	0.936858	0.0111376	0.0111376	22.3952	21.7452	0	22.8304	21.973	22.4923	23.0116	21.4108	23.1994	23.874	23.0681	23.6238	22.7028	23.6995	23.7695	NM_052966	NIBAN1
sp|Q9BY32|ITPA_HUMAN	ITPA	3704	2.59448	1.37544	0.0323351	0.0323351	21.9379	22.6293	21.7595	22.3874	21.5003	0	0	0	23.7249	23.7895	24.4893	22.9007	20.6485	23.5412	22.9601	NM_033453	ITPA
sp|Q9BWP8|COL11_HUMAN	COLEC11	78989	0.631568	-0.662989	0.020204	0.020204	24.5146	24.9857	24.8484	24.4065	24.1787	23.9126	23.9919	23.9887	22.8847	23.2285	24.4787	23.7092	24.886	24.0251	23.339	NM_024027	COLEC11
sp|Q9BTY7|HGH1_HUMAN	hsa_circ_0086010	hsa_circ_0086010	2.2249	1.15374	0.0379968	0.0379968	21.3693	0	0	0	21.1052	0	0	0	0	22.937	22.3238	22.237	21.8836	0	0	hsa_circ_0086010	hsa_circ_0086010
sp|Q9BT40|INP5K_HUMAN	INPP5K	51763	0.582557	-0.779529	0.0395388	0.0395388	22.417	22.359	21.898	22.8765	22.5564	19.4332	21.9328	20.8934	20.3299	23.1394	22.4261	22.3158	21.338	20.3988	20.4146	NM_016532	INPP5K
sp|Q9BT23|LIMD2_HUMAN	LIMD2	80774	2.62646	1.39312	0.0301565	0.0301565	22.5402	20.5212	22.5719	21.8734	21.551	21.4692	22.4049	22.4659	22.1318	22.7309	22.3268	23.8764	23.7736	24.4524	24.5899	XM_006722124	LIMD2
sp|Q9BSL1|UBAC1_HUMAN	UBAC1	10422	1.95958	0.970543	0.0311719	0.0311719	22.8967	21.9151	21.9078	23.4484	23.1613	24.2739	21.8398	22.8435	23.0554	24.7679	23.569	23.3316	24.5039	23.3237	24.0199	NM_016172	UBAC1
sp|Q9BRX2|PELO_HUMAN	PELO	53918	2.96013	1.56566	0.00719441	0.00719441	21.2087	20.95	21.0969	21.7895	0	0	0	0	0	22.6884	22.7963	22.9917	21.553	23.4928	23.3289	NM_015946	PELO
sp|Q9BRJ7|TIRR_HUMAN	NUDT16L1	84309	0.609619	-0.714021	0.0477057	0.0477057	22.7328	22.6771	22.9137	22.8992	22.58	0	22.6715	0	0	22.3502	22.673	22.4231	20.2981	0	19.711	NM_032349	NUDT16L1
sp|Q99574|NEUS_HUMAN	SERPINI1	5274	2.78306	1.47667	0.036729	0.036729	21.4381	20.3106	21.8996	21.9937	21.8485	0	0	20.4369	0	23.814	22.0067	23.4869	21.5988	23.5433	23.438	XM_017006618	SERPINI1
sp|Q96PE3|INP4A_HUMAN	INPP4A	3631	2.888	1.53007	0.00933719	0.00933719	20.1102	20.7433	20.1102	0	19.908	0	0	0	0	22.2672	20.7528	21.62	20.8864	21.4032	21.7716	NM_001134224	INPP4A
sp|Q96P53|WDFY2_HUMAN	WDFY2	115825	1.81678	0.861383	0.0247203	0.0247203	21.7386	20.1597	20.2677	22.0558	21.9411	0	0	0	0	22.4158	22.2723	0	0	22.2384	0	XR_941483	WDFY2
sp|Q96JP9|CDHR1_HUMAN	CDHR1	92211	4.76971	2.2539	0.00580326	0.00580326	20.1081	0	20.1081	0	19.9461	0	0	0	0	22.2968	0	22.1907	0	21.8731	22.662	NM_033100	CDHR1
sp|Q96IZ0|PAWR_HUMAN	PAWR	5074	1.75767	0.813661	0.0431622	0.0431622	22.8543	22.4842	21.9198	22.4114	22.1468	0	22.7139	20.5805	22.2052	23.7587	23.045	23.9504	22.752	23.6314	23.8429	XM_006719435	PAWR
sp|Q96I24|FUBP3_HUMAN	FUBP3	8939	2.57385	1.36393	0.0284399	0.0284399	0	19.7978	0	20.4395	20.5197	0	0	0	20.185	22.5253	21.4743	21.1647	20.3768	21.954	22.2892	NM_003934	FUBP3
sp|Q96D31|CRCM1_HUMAN	ORAI1	84876	2.94856	1.56001	0.00567652	0.00567652	0	21.6364	21.6356	21.7943	21.7439	0	22.4116	0	0	24.1227	23.0892	23.0615	23.2792	23.6346	22.7128	rna-NM_032790.3-2	ORAI1
sp|Q969R2|OSBP2_HUMAN	OSBP2	23762	0.53973	-0.88969	0.015734	0.015734	23.907	24.0511	23.907	23.5415	23.4743	22.973	0	0	0	23.5524	23.6301	23.3279	21.7006	22.2469	20.3981	NM_030758	OSBP2
sp|Q92945|FUBP2_HUMAN	KHSRP	8570	5.67836	2.50548	0.0036613	0.0036613	0	19.2169	19.411	21.7614	0	0	0	22.3132	23.1381	22.832	23.4829	0	0	0	23.561	NM_003685	KHSRP
sp|Q92843|B2CL2_HUMAN	BCL2L2	599	0.192071	-2.38029	0.0334017	0.0334017	21.4911	23.2702	21.4911	23.3238	23.088	0	20.6247	0	0	0	0	20.5188	0	0	0	NM_004050	BCL2L2
sp|Q92796|DLG3_HUMAN	DLG3	1741	0.302174	-1.72655	0.0458688	0.0458688	24.3585	22.9686	21.6556	24.0715	23.9876	0	21.5927	0	0	22.6219	22.6012	21.2404	20.8376	0	0	NM_021120	DLG3
sp|Q8WWM7|ATX2L_HUMAN	ATXN2L	11273	2.14276	1.09947	0.0270237	0.0270237	23.117	22.9881	23.2711	21.5062	22.2773	0	23.398	0	22.9357	24.6526	24.0545	24.1439	22.4888	24.2598	23.1849	NM_007245	ATXN2L
sp|Q8WV99|ZFN2B_HUMAN	ZFAND2B	130617	0.339385	-1.559	0.0210382	0.0210382	25.3107	25.7379	26.1746	25.0645	24.6369	0	23.8717	24.1364	23.6374	23.8033	24.964	23.9871	23.932	22.5962	23.2642	NM_001270998	ZFAND2B
sp|Q8WUH6|TM263_HUMAN	TMEM263	90488	5.60891	2.48772	0.00393988	0.00393988	20.0166	21.7765	21.0052	21.6405	21.6118	21.1458	23.1465	21.9704	20.7718	23.8486	24.2819	24.4917	23.4777	24.7167	24.2032	NM_152261	TMEM263
sp|Q8WTS1|ABHD5_HUMAN	ABHD5	51099	1.65902	0.730327	0.0481549	0.0481549	21.0006	21.0607	21.0006	0	21.2627	0	0	20.2094	21.3333	22.2811	22.0807	21.5025	21.306	22.6266	22.3081	NM_001355186	ABHD5
sp|Q8TDZ2|MICA1_HUMAN	MICAL1	64780	0.482244	-1.05217	0.0386129	0.0386129	25.1815	24.2838	23.8721	25.0025	25.3322	0	23.2311	22.8936	23.2105	25.1965	24.1361	23.0124	21.7184	24.0037	24.0164	NM_001286613	MICAL1
sp|Q8TDW0|LRC8C_HUMAN	LRRC8C	84230	1.5879	0.667118	0.0396408	0.0396408	0	20.9959	0	21.3316	0	0	0	0	0	21.6978	21.9345	21.9866	21.1949	0	22.1981	XM_011542282	LRRC8C
sp|Q8TDB6|DTX3L_HUMAN	DTX3L	151636	2.92212	1.54701	0.0361792	0.0361792	21.3148	21.2048	21.4514	22.2408	22.0592	21.8899	21.9893	22.2283	21.8823	24.8998	23.1562	23.5099	23.213	22.4634	23.9047	NM_138287	DTX3L
sp|Q8TD55|PKHO2_HUMAN	PLEKHO2	80301	1.94957	0.963156	0.0242531	0.0242531	23.7466	23.6335	24.5836	24.0701	24.8387	23.8063	25.2694	23.9436	24.1999	24.9949	26.2627	25.623	24.746	25.7522	25.5322	NM_025201	PLEKHO2
sp|Q8NC51|PAIRB_HUMAN	SERBP1	26135	2.84191	1.50686	0.0255549	0.0255549	21.9948	23.0475	22.3265	22.6271	23.2625	24.0164	21.5589	22.7119	24.6226	25.4303	23.0938	23.227	23.0503	24.9109	25.2522	NM_001018067	SERBP1
sp|Q8N699|MYCT1_HUMAN	MYCT1	80177	3.66817	1.87506	0.00969554	0.00969554	24.5943	23.4677	23.7773	24.883	24.8409	0	25.6892	24.4015	24.4942	26.5128	27.0459	25.9957	25.2598	27.0308	27.2811	XM_011536151	MYCT1
sp|Q8IZD0|SAM14_HUMAN	SAMD14	201191	2.09435	1.06651	0.0403453	0.0403453	21.1289	21.4678	21.1289	22.2502	22.2302	20.1506	22.1786	20.955	0	23.6714	23.2943	23.1863	22.1636	23.7702	23.3943	XM_017024323	SAMD14
sp|Q8IYD1|ERF3B_HUMAN	GSPT2	23708	4.31132	2.10813	0.0290605	0.0290605	21.9297	21.9651	22.6244	0	21.726	23.2049	23.0543	23.1386	22.4596	21.3936	24.0911	24.976	24.1595	24.555	25.9286	NM_018094	GSPT2
sp|Q8IUL8|CILP2_HUMAN	CILP2	148113	0.315071	-1.66625	0.0262403	0.0262403	22.8199	23.3998	23.3663	22.1091	22.3864	19.0315	0	21.0731	0	0	22.1598	0	0	0	0	NM_153221	CILP2
sp|Q8IUF1|CBWD2_HUMAN	CBWD2	150472	1.61355	0.690236	0.00911317	0.00911317	0	20.8967	0	21.1717	20.9566	0	0	0	0	21.7018	21.7051	0	0	0	0	NM_172003	CBWD2
sp|Q86YW5|TRML1_HUMAN	TREML1	340205	2.68435	1.42457	0.0212902	0.0212902	27.6404	26.9839	26.9886	27.9175	27.9736	24.9446	28.4835	27.4659	28.1122	29.0916	29.4555	29.3437	28.3325	30.3287	29.5158	NM_178174	TREML1
sp|Q86YL5|TDRP_HUMAN	TDRP	157695	1.85023	0.887709	0.0468676	0.0468676	22.4187	22.9378	22.8629	22.3719	23.1503	0	23.0758	21.8375	22.2663	23.9641	24.3804	23.721	22.4919	24.3863	24.4187	NM_001384899	TDRP
sp|Q7Z7M0|MEGF8_HUMAN	MEGF8	1954	0.359302	-1.47673	0.0253711	0.0253711	22.7075	23.3866	22.5349	22.1789	21.8067	20.2023	0	20.0417	0	21.0288	22.4753	21.5816	20.9301	19.7131	0	NM_001271938	MEGF8
sp|Q7Z6V5|ADAT2_HUMAN	ADAT2	134637	0.574816	-0.798828	0.0239056	0.0239056	21.5625	0	0	21.434	21.5305	0	21.0874	19.1866	0	21.3774	20.6898	0	20.357	0	0	NM_182503	ADAT2
sp|Q6ZT12|UBR3_HUMAN	UBR3	130507	0.368368	-1.44078	0.0282255	0.0282255	22.4484	0	21.773	21.3892	21.697	0	0	19.0632	0	21.976	21.1144	19.9878	0	18.3669	17.7315	NM_172070	UBR3
sp|Q6ZSR9|YJ005_HUMAN	AAK1	22848	4.02268	2.00816	0.0135476	0.0135476	0	20.878	0	20.2158	20.5706	21.6395	0	21.4372	20.7851	21.8528	22.1379	22.6967	21.7979	23.7882	23.0997	URS0000D6DD17	AAK1
sp|Q6UWP2|DHR11_HUMAN	DHRS11	79154	0.526476	-0.925561	0.0485484	0.0485484	21.9133	21.2349	21.9133	22.3966	21.7829	21.1981	19.643	21.0914	20.0896	22.392	21.9934	0	20.7135	0	18.571	rna-NM_024308.4-2	DHRS11
sp|Q6RW13|ATRAP_HUMAN	AGTRAP	57085	2.73385	1.45093	3.96E-05	3.96E-05	21.0771	21.7688	22.0746	22.1698	22.3693	23.0674	23.608	23.4183	22.9762	24.0187	23.7303	23.4003	23.5558	22.4237	23.2858	NM_020350	AGTRAP
sp|Q6ICB0|DESI1_HUMAN	DESI1	27351	1.73165	0.79215	0.0325136	0.0325136	0	20.0559	0	20.7524	20.2246	0	0	0	0	21.1735	0	21.3898	0	0	20.8987	NM_015704	DESI1
sp|Q6GMV3|PTRD1_HUMAN	PTRHD1	391356	3.79306	1.92336	0.0101288	0.0101288	20.6539	21.3919	21.2863	21.7226	21.7846	0	0	20.6476	22.8111	23.8684	23.4804	22.9569	22.0492	24.23	24.0524	NM_001013663	PTRHD1
sp|Q63HM9|PLCX3_HUMAN	PLCXD3	345557	3.16411	1.6618	0.0312645	0.0312645	19.0968	19.8739	19.3173	19.0005	19.5798	19.699	21.4858	21.0009	0	0	22.02	20.9088	20.0902	0	0	NM_001005473	PLCXD3
sp|Q5TFE4|NT5D1_HUMAN	NT5DC1	221294	1.9441	0.959105	0.0390554	0.0390554	22.1236	22.6667	23.239	22.6096	22.6667	0	0	0	22.1103	24.0587	23.0615	23.0862	0	23.63	23.9222	NM_152729	NT5DC1
sp|Q4LDE5|SVEP1_HUMAN	SVEP1	79987	1.74593	0.803999	0.0249658	0.0249658	21.6101	20.6366	20.9105	22.3229	21.8977	21.6999	0	0	22.6318	0	22.474	22.5268	22.5364	0	0	NM_153366	SVEP1
sp|Q3MHD2|LSM12_HUMAN	LSM12	124801	2.12034	1.0843	0.0179219	0.0179219	22.0771	21.0467	22.0771	21.8723	22.616	0	21.3831	0	22.844	23.5937	23.234	23.2497	21.9388	23.7861	23.2878	NM_152344	LSM12
sp|Q16799|RTN1_HUMAN	RTN1	6252	6.65585	2.73462	0.0158862	0.0158862	24.0669	22.6527	23.0454	23.7758	23.4071	24.1261	24.8901	24.2224	24.3864	27.3227	23.5441	27.3707	25.273	27.2084	27.0196	NM_021136	RTN1
sp|Q16627|CCL14_HUMAN	CCL14	6358	0.556083	-0.846627	0.00483157	0.00483157	22.3588	22.9003	22.3323	22.6237	22.2787	21.9248	20.996	21.9566	0	0	22.2237	20.7755	21.6139	0	0	rna-NM_032963.4-2	CCL14
sp|Q15836|VAMP3_HUMAN	hsa_circ_0009545	hsa_circ_0009545	1.72352	0.785362	0.0303466	0.0303466	23.6561	23.2848	23.5915	23.9581	23.9894	23.0954	24.1013	23.5738	22.9549	24.8425	25.0311	25.1882	24.0242	25.177	24.9663	hsa_circ_0009545	hsa_circ_0009545
sp|Q15758|AAAT_HUMAN	hsa_circ_0051625	hsa_circ_0051625	9.35311	3.22545	0.00160084	0.00160084	19.2553	0	0	20.0272	0	22.9982	0	0	22.5352	23.4654	22.3118	20.9486	22.4186	23.2069	23.8221	hsa_circ_0051625	hsa_circ_0051625
sp|Q15334|L2GL1_HUMAN	LLGL1	3996	0.464331	-1.10678	0.0170757	0.0170757	22.6193	22.5569	22.6193	0	0	0	0	0	0	19.3064	21.9807	21.3212	20.6837	22.4042	0	NM_004140	LLGL1
sp|Q15113|PCOC1_HUMAN	hsa_circ_0081483	hsa_circ_0081483	0.446902	-1.16197	0.0373489	0.0373489	24.3047	25.3638	24.5596	24.1517	24.2102	23.7079	23.011	23.2244	23.7904	22.0481	25.213	22.1786	23.4129	22.0334	21.6625	hsa_circ_0081483	hsa_circ_0081483
sp|Q15080|NCF4_HUMAN	NCF4	4689	0.523811	-0.932883	0.0206538	0.0206538	0	22.9763	0	23.4536	23.4825	22.6461	22.1273	0	21.3201	23.1723	23.2019	0	21.7781	0	20.9248	NM_000631	NCF4
sp|Q15063|POSTN_HUMAN	POSTN	10631	0.327739	-1.60938	0.0287355	0.0287355	25.986	26.6995	25.6498	25.1565	25.3005	24.4645	22.8115	24.5369	25.6353	22.4563	25.7	23.2378	23.736	22.5973	21.8062	NM_006475	POSTN
sp|Q15049|MLC1_HUMAN	MLC1	23209	2.25035	1.17015	0.0363418	0.0363418	23.5112	22.1819	21.4717	23.9929	23.7436	0	0	0	0	25.2077	23.8654	24.6733	22.9837	24.6004	24.3566	NR_164812	MLC1
sp|Q15029|U5S1_HUMAN	EFTUD2	9343	1.63596	0.710133	0.0277363	0.0277363	0	19.8351	0	19.5153	0	0	0	0	20.3407	20.396	0	20.0831	0	0	20.6917	NM_004247	EFTUD2
sp|Q14247|SRC8_HUMAN	hsa_circ_0023335	hsa_circ_0023335	1.86387	0.898297	0.0346704	0.0346704	27.6422	27.4931	27.8608	27.9751	28.3395	26.2866	28.5151	27.4413	27.5191	28.7042	29.6913	29.1112	28.6795	29.3442	29.5892	hsa_circ_0023335	hsa_circ_0023335
sp|Q14157|UBP2L_HUMAN	UBAP2L	9898	5.62167	2.491	0.013139	0.013139	0	19.5826	21.0809	21.4523	21.598	22.4596	22.9729	21.9872	22.3074	23.0465	23.9396	23.5131	22.8389	24.2433	25.2431	NM_001375619	UBAP2L
sp|Q13642|FHL1_HUMAN	FHL1	2273	0.482277	-1.05207	0.0355029	0.0355029	27.1593	26.3638	25.8381	27.285	27.259	21.1633	26.0221	24.3145	25.6438	26.6545	26.7764	26.2318	25.2129	26.2092	25.2077	XM_006724746	FHL1
sp|Q13557|KCC2D_HUMAN	CAMK2D	817	0.581936	-0.781067	0.0321075	0.0321075	24.2061	23.5323	23.6355	24.4963	24.4578	22.4475	22.8529	22.0859	0	24.1177	23.8635	23.7222	23.1242	22.8959	23.6928	NM_001221	CAMK2D
sp|Q13510|ASAH1_HUMAN	ASAH1	427	2.10463	1.07357	0.0294241	0.0294241	24.6315	24.8769	24.6744	25.5048	25.688	25.088	25.0823	24.3874	24.7624	26.9954	27.2086	26.6663	25.7611	26.3844	26.8179	NM_177924	ASAH1
sp|Q13190|STX5_HUMAN	STX5	6811	2.68336	1.42404	0.00127522	0.00127522	21.3384	21.8775	21.2396	21.602	21.4893	22.0262	22.3925	22.4332	22.0408	23.4095	22.9106	23.3304	22.8217	23.8796	23.0856	NM_003164	STX5
sp|Q13103|SPP24_HUMAN	SPP2	6694	0.130291	-2.94019	3.74E-04	3.74E-04	26.9947	26.9076	26.8391	26.3279	26.2876	0	22.0741	24.3065	0	23.2678	24.7184	0	22.9755	0	0	XM_011511699	SPP2
sp|Q12955|ANK3_HUMAN	ANK3	288	2.76982	1.46979	0.0365969	0.0365969	23.6539	23.3955	23.7316	24.6825	23.7215	0	23.0622	25.5056	26.2565	25.7155	24.3616	24.0104	26.4541	0	24.7235	NM_020987	ANK3
sp|Q12805|FBLN3_HUMAN	EFEMP1	2202	1.59535	0.673872	0.00260097	0.00260097	23.2537	23.6846	23.6146	22.9244	23.4508	24.566	23.535	24.1331	23.965	23.1264	23.8217	24.284	24.3005	24.3319	24.2491	NM_001039349	EFEMP1
sp|Q0VDF9|HSP7E_HUMAN	HSPA14	51182	2.69945	1.43267	0.0103673	0.0103673	19.9655	0	19.9655	20.6162	20.7199	0	0	0	21.5327	22.3474	0	0	0	21.7319	21.8701	NM_016299	HSPA14
sp|Q0VD83|APOBR_HUMAN	APOBR	55911	2.5795	1.36709	0.00794767	0.00794767	21.2556	20.5037	20.683	20.7139	21.2868	22.2427	21.8989	0	21.7577	0	23.2411	22.2035	21.5645	21.57	22.8758	NM_018690	APOBR
sp|Q08495|DEMA_HUMAN	DMTN	2039	2.67171	1.41776	0.00118957	0.00118957	26.3822	26.0135	26.6717	26.7008	27.1009	27.0162	27.3073	27.2134	27.1797	27.9513	28.4407	28.382	28.1645	28.7549	28.6305	NM_001387753	DMTN
sp|P78509|RELN_HUMAN	RELN	5649	0.563485	-0.82755	0.030977	0.030977	22.881	23.1561	23.1348	23.4713	23.2239	19.9484	21.5409	21.7134	0	23.164	23.3398	22.944	20.9678	0	0	NM_005045	RELN
sp|P69891|HBG1_HUMAN	HBG2	3048	0.238432	-2.06835	0.0393742	0.0393742	34.1739	31.4702	34.4245	35.0812	34.2587	33.1939	27.1606	31.7069	34.1527	29.9283	32.887	26.077	32.7234	22.8645	26.2075	NM_000184	HBG2
sp|P68871|HBB_HUMAN	HBB	3043	8.51878	3.09065	0.020469	0.020469	33.5367	34.1092	32.667	33.9112	32.4932	38.1175	35.1502	37.4279	37.0411	35.4489	34.7791	34.4289	37.669	31.45	35.1761	NM_000518	HBB
sp|P68104|EF1A1_HUMAN	hsa_circ_0076984	hsa_circ_0076984	2.73303	1.4505	0.0449496	0.0449496	27.8926	28.183	27.7579	28.5757	28.7902	28.9532	27.4417	28.0302	30.0358	31.3118	29.0316	29.5015	28.164	30.6489	29.8338	hsa_circ_0076984	hsa_circ_0076984
sp|P67809|YBOX1_HUMAN	hsa_circ_0011979	hsa_circ_0011979	6.77393	2.75999	0.0207143	0.0207143	21.4956	21.5547	21.5539	22.9261	23.1421	24.3092	21.9435	22.3942	26.5122	26.1123	23.6318	23.2024	23.0136	25.9432	25.9012	hsa_circ_0011979	hsa_circ_0011979
sp|P63027|VAMP2_HUMAN	VAMP2	6844	1.82342	0.866645	0.0420029	0.0420029	24.8731	24.8999	25.0567	25.5551	25.46	24.5332	25.4993	24.8149	24.6558	26.1822	26.5084	27.0818	25.4331	26.6067	26.7494	NM_014232	VAMP2
sp|P62979|RS27A_HUMAN	RPS27A	6233	2.10004	1.07041	0.0371053	0.0371053	28.6606	28.2287	28.057	29.4951	29.1842	29.0816	28.2586	27.8827	30.3506	30.6963	29.6905	29.387	29.4154	30.1728	31.0837	NM_002954	RPS27A
sp|P62917|RL8_HUMAN	RPL8	6132	4.72171	2.23931	0.0141112	0.0141112	21.3267	0	0	21.7942	21.6879	23.6304	0	0	24.5662	24.8111	22.4044	0	22.0496	23.9093	23.6705	NM_000973	RPL8
sp|P62854|RS26_HUMAN	hsa_circ_0026804	hsa_circ_0026804	2.26406	1.17891	0.0469147	0.0469147	0	0	0	22.7546	22.8484	23.9041	21.9608	0	24.2321	25.2897	23.2353	22.5119	22.7135	24.6399	24.2286	hsa_circ_0026804	hsa_circ_0026804
sp|P62851|RS25_HUMAN	RPS25	6230	6.78251	2.76182	0.0284323	0.0284323	22.066	21.7853	21.0115	22.4892	22.4006	23.8511	21.8047	22.4742	25.5515	25.7643	22.9915	22.2281	22.1352	25.787	26.3525	rna-NM_001028.3-2	RPS25
sp|P62829|RL23_HUMAN	RPL23	9349	2.08662	1.06117	0.0498465	0.0498465	22.9143	0	0	21.7335	22.4656	24.3558	21.9383	22.0177	23.7936	24.5317	22.566	0	22.5212	23.6359	23.7155	URS0000E95C04	RPL23
sp|P62753|RS6_HUMAN	hsa_circ_0086476	hsa_circ_0086476	7.5109	2.90899	0.0394131	0.0394131	0	0	0	22.5831	22.1196	24.1874	0	21.1524	26.8094	25.9146	23.5776	22.8318	22.5619	26.5571	25.2237	hsa_circ_0086476	hsa_circ_0086476
sp|P62701|RS4X_HUMAN	hsa_circ_0091054	hsa_circ_0091054	2.50105	1.32253	0.0341299	0.0341299	23.3352	23.0727	22.8042	23.7723	24.01	24.6586	22.8368	23.2535	25.0988	26.2789	24.2709	24.106	23.6505	25.2864	25.1077	hsa_circ_0091054	hsa_circ_0091054
sp|P62318|SMD3_HUMAN	hsa_circ_0062619	hsa_circ_0062619	3.25819	1.70407	0.0491458	0.0491458	20.1156	0	0	20.7462	21.2048	22.8771	21.3073	0	22.8402	20.9192	0	0	0	0	23.1102	hsa_circ_0062619	hsa_circ_0062619
sp|P62277|RS13_HUMAN	hsa_circ_0021375	hsa_circ_0021375	3.37425	1.75456	0.0428622	0.0428622	21.9372	21.364	20.7093	23.4995	23.3259	24.2939	22.0998	22.4617	24.4434	26.0121	23.5041	22.9572	22.7782	24.8594	24.7835	hsa_circ_0021375	hsa_circ_0021375
sp|P62269|RS18_HUMAN	RPS18	6222	6.36957	2.6712	0.0150544	0.0150544	22.481	22.2183	21.8056	23.2501	23.0861	25.1673	23.1595	22.8862	26.3466	26.79	24.3964	23.7353	23.2761	25.5473	26.1126	rna-NM_022551.3-5	RPS18
sp|P62249|RS16_HUMAN	hsa_circ_0051001	hsa_circ_0051001	5.11388	2.35442	0.0117559	0.0117559	20.6344	21.8875	21.234	22.2512	22.2291	24.3204	22.4468	22.6607	23.5677	25.6366	23.478	23.2691	22.6681	24.9487	24.526	hsa_circ_0051001	hsa_circ_0051001
sp|P62081|RS7_HUMAN	hsa_circ_0052487	hsa_circ_0052487	4.62292	2.2088	0.0180885	0.0180885	22.3897	22.6838	21.9975	23.2999	22.6929	24.7054	22.4123	22.7391	26.0986	25.7842	23.5796	22.733	23.0757	25.5555	25.903	hsa_circ_0052487	hsa_circ_0052487
sp|P61916|NPC2_HUMAN	NPC2	10577	2.88434	1.52824	0.0216707	0.0216707	21.5166	0	0	20.8965	21.6509	21.5024	20.7122	21.5115	24.1973	23.5345	22.9227	22.9641	21.6361	22.4721	23.838	NM_006432	NPC2
sp|P61247|RS3A_HUMAN	RPS3A	6189	4.17234	2.06086	0.0196677	0.0196677	21.8052	21.9893	21.636	22.7186	22.7774	24.3423	22.6472	22.2915	25.7491	25.424	23.4093	22.6663	23.1337	24.0516	24.9012	NM_001006	RPS3A
sp|P60866|RS20_HUMAN	RPS20	6224	3.53216	1.82055	0.0267736	0.0267736	21.3266	20.9507	0	22.361	0	23.2702	21.3005	20.9227	24.4443	24.6309	22.365	21.3726	22.0622	24.0898	24.5407	NM_001023	RPS20
sp|P60059|SC61G_HUMAN	hsa_circ_0134442	hsa_circ_0134442	2.82442	1.49795	0.0149969	0.0149969	0	22.374	0	23.6238	23.3122	0	22.767	0	23.8745	24.9812	24.9084	24.4119	23.9695	25.0727	25.7281	hsa_circ_0134442	hsa_circ_0134442
sp|P58166|INHBE_HUMAN	INHBE	83729	1.8796	0.910425	0.0276025	0.0276025	0	20.8317	20.6512	0	21.0557	22.1291	0	21.7688	0	0	21.8165	0	21.2024	0	0	NM_031479	INHBE
sp|P54802|ANAG_HUMAN	NAGLU	4669	0.598174	-0.741363	0.00716733	0.00716733	22.7921	22.9001	22.6881	22.9207	22.9148	20.7842	21.7617	20.6763	21.4399	22.9941	23.217	22.4861	21.832	21.1709	22.2939	NM_000263	NAGLU
sp|P54652|HSP72_HUMAN	hsa_circ_0032214	hsa_circ_0032214	2.06176	1.04388	0.0414149	0.0414149	21.6762	20.5605	0	22.3056	21.9489	0	0	0	20.2978	23.3006	23.1712	23.1542	21.478	22.9672	23.1733	hsa_circ_0032214	hsa_circ_0032214
sp|P51398|RT29_HUMAN	DAP3	7818	1.84034	0.879975	0.0437446	0.0437446	0	0	0	20.9721	20.8084	0	0	0	0	21.9514	21.4234	0	0	21.8874	0	XM_024449697	DAP3
sp|P50914|RL14_HUMAN	hsa_circ_0064915	hsa_circ_0064915	2.92813	1.54998	0.0318606	0.0318606	22.9448	22.044	22.02	23.0772	23.2554	25.2937	22.981	22.5627	25.6162	25.2502	23.6215	22.4087	22.9336	23.8672	24.198	hsa_circ_0064915	hsa_circ_0064915
sp|P50897|PPT1_HUMAN	PPT1	5538	4.65078	2.21747	0.00776534	0.00776534	21.5596	20.3165	20.9678	22.2786	22.2081	21.9418	21.8905	21.1029	23.5469	24.7	24.6587	23.6693	22.7671	24.8714	24.5771	NM_000310	PPT1
sp|P49913|CAMP_HUMAN	CAMP	820	0.492121	-1.02292	0.0264221	0.0264221	23.6745	24.6069	23.7214	23.7005	24.0002	21.5429	19.4698	22.8378	22.322	18.4176	24.239	19.7193	23.547	24.2177	23.5835	NM_004345	CAMP
sp|P49908|SEPP1_HUMAN	hsa_circ_0129080	hsa_circ_0129080	0.418291	-1.25742	0.0134213	0.0134213	25.7364	26.7728	26.5324	25.9055	25.8579	23.6181	26.0717	25.2826	24.8692	24.46	25.1327	24.8859	24.6686	24.5547	24.8528	hsa_circ_0129080	hsa_circ_0129080
sp|P48740|MASP1_HUMAN	MASP1	5648	0.509302	-0.973407	0.0376106	0.0376106	25.5415	25.9902	26.1286	24.9161	25.0396	24.7953	25.8193	24.9472	23.5372	23.4635	25.242	25.1385	24.188	23.649	22.6206	NM_001879	MASP1
sp|P48506|GSH1_HUMAN	GCLC	2729	2.25607	1.17381	0.018971	0.018971	22.6425	22.0061	22.0772	23.3623	22.7707	24.9715	22.3614	23.9636	23.7566	23.624	23.1245	23.4026	24.7643	23.3282	23.0109	NM_001498	GCLC
sp|P46783|RS10_HUMAN	RPS10	6204	3.75914	1.9104	0.0335628	0.0335628	20.3919	21.8842	20.9719	22.7415	22.3135	23.7915	21.9657	21.8679	24.8178	25.4033	22.8536	22.4256	22.5404	23.0865	24.4045	NM_001204091	RPS10
sp|P46782|RS5_HUMAN	hsa_circ_0052345	hsa_circ_0052345	3.05289	1.61017	0.0184188	0.0184188	20.9761	19.7849	19.2456	21.0646	21.4545	23.4878	20.827	21.5057	23.8221	23.2186	22.2525	20.8377	21.915	21.659	22.5118	hsa_circ_0052345	hsa_circ_0052345
sp|P46779|RL28_HUMAN	RPL28	6158	2.01612	1.01158	0.0355655	0.0355655	21.7888	0	0	22.9865	23.1373	24.1983	23.9135	23.2904	24.7425	24.5205	23.239	22.7949	23.0121	23.552	22.7016	NM_000991	RPL28
sp|P43004|EAA2_HUMAN	SLC1A2	6506	1.86029	0.895531	0.0385626	0.0385626	0	20.843	22.1231	20.2919	21.7417	22.2574	22.3936	21.8553	0	0	22.7562	22.2737	22.2215	0	0	NM_004171	SLC1A2
sp|P42830|CXCL5_HUMAN	CXCL5	6374	0.621918	-0.685205	0.0498154	0.0498154	22.9701	0	0	22.9277	22.6291	0	21.7797	0	21.4413	0	22.5947	0	22.9058	0	21.4527	NM_002994	CXCL5
sp|P42575|CASP2_HUMAN	CASP2	835	1.92986	0.948495	0.0238809	0.0238809	22.862	0	21.9327	22.4739	23.1784	0	0	0	0	23.8678	23.6604	23.3146	0	0	0	NM_032982	CASP2
sp|P41222|PTGDS_HUMAN	PTGDS	5730	0.451651	-1.14672	0.042436	0.042436	25.8751	26.3915	26.6758	24.7659	25.8972	25.6263	23.9937	24.3635	25.2202	0	25.7554	25.6762	24.2612	23.7381	23.1354	NM_000954	PTGDS
sp|P40429|RL13A_HUMAN	RPL13AP5	728658	6.05424	2.59795	0.0016906	0.0016906	21.0946	20.5303	0	21.6757	20.5303	23.5087	0	0	24.1178	24.1863	0	0	0	23.3756	23.4632	NR_026712	RPL13AP5
sp|P40306|PSB10_HUMAN	PSMB10	5699	3.22851	1.69087	0.0463518	0.0463518	24.0986	22.8037	22.7797	23.8888	24.3288	23.8406	23.9084	22.9004	25.6522	27.1101	24.7015	25.8928	24.2476	24.5898	26.1637	NM_002801	PSMB10
sp|P40197|GPV_HUMAN	GP5	2814	0.405529	-1.30212	0.0146776	0.0146776	29.4103	28.5129	28.1784	29.4153	29.2941	24.6918	27.4395	26.6824	25.9283	28.5702	28.9118	28.6377	26.7543	28.1697	26.99	NM_004488	GP5
sp|P39060|COIA1_HUMAN	COL18A1	80781	0.553324	-0.853804	0.0369103	0.0369103	22.8282	23.8975	23.509	22.9099	23.0405	22.9325	21.4907	22.2237	22.4086	23.0153	22.9941	22.2868	21.399	22.9145	21.5046	NM_130444	COL18A1
sp|P39019|RS19_HUMAN	hsa_circ_0051243	hsa_circ_0051243	4.2602	2.09092	0.0148542	0.0148542	22.7527	22.5832	21.8476	23.4539	23.4813	24.6512	22.5899	22.8366	25.9783	26.2282	24.188	23.7242	23.4909	25.96	25.5373	hsa_circ_0051243	hsa_circ_0051243
sp|P36578|RL4_HUMAN	hsa_circ_0035983	hsa_circ_0035983	3.90552	1.96551	0.0117623	0.0117623	21.5791	20.827	19.3856	22.6332	22.4047	23.8531	21.7677	22.3056	24.9552	24.5452	22.8798	21.9424	22.3405	24.3792	24.1594	hsa_circ_0035983	hsa_circ_0035983
sp|P34096|RNAS4_HUMAN	RNASE4	6038	0.582126	-0.780596	0.00273641	0.00273641	22.5416	22.7104	22.8574	22.7471	23.0225	22.36	21.3915	22.8565	20.8997	21.8728	22.5438	21.9954	21.4713	22.6892	19.1221	NM_194431	RNASE4
sp|P33151|CADH5_HUMAN	CDH5	1003	0.400795	-1.31906	0.0480083	0.0480083	24.9805	26.1218	25.7411	24.4695	24.8295	23.4695	23.601	23.6637	24.1499	0	25.7413	23.6841	23.4205	23.0572	23.1833	NM_001795	CDH5
sp|P32969|RL9_HUMAN	RPL9	6133	4.98984	2.31899	0.0243994	0.0243994	20.6776	0	0	21.4636	21.5814	24.1217	21.7739	21.1312	24.9596	23.8672	21.7208	0	0	23.4651	23.881	NM_000661	RPL9
sp|P32456|GBP2_HUMAN	GBP2	2634	2.66804	1.41578	0.043395	0.043395	20.941	0	0	22.1102	22.7905	0	0	0	22.35	23.703	23.6246	24.1446	21.7336	0	24.2277	NM_004120	GBP2
sp|P32455|GBP1_HUMAN	GBP1	2633	4.04411	2.01582	0.0441293	0.0441293	21.4891	19.5985	0	21.8734	21.4428	0	0	20.6255	22.6576	24.4784	23.4058	24.4459	20.5151	21.0897	23.8434	NM_002053	GBP1
sp|P30273|FCERG_HUMAN	FCER1G	2207	5.65979	2.50075	0.0142686	0.0142686	24.6894	24.5858	24.9856	25.7023	25.788	24.7675	27.0025	25.881	26.8372	27.8001	27.6461	27.5295	26.979	28.8739	29.2416	NM_004106	FCER1G
sp|P30050|RL12_HUMAN	RPL12	6136	6.33361	2.66303	0.0170494	0.0170494	22.1896	22.0305	20.6431	22.7613	22.6876	24.4863	21.8342	22.4461	26.2768	25.3025	23.8209	22.8677	23.2038	25.9387	25.8175	NM_000976	RPL12
sp|P29622|KAIN_HUMAN	SERPINA4	5267	0.4021	-1.31437	0.0144856	0.0144856	27.1282	27.5496	27.2565	26.2952	26.4477	24.9082	26.4486	26.204	25.1718	22.7978	26.9645	25.0129	25.1745	25.7276	25.2898	NM_006215	SERPINA4
sp|P29466|CASP1_HUMAN	CASP1	834	4.7937	2.26114	0.0471278	0.0471278	20.6432	21.5519	19.9668	20.2907	21.0929	0	21.2209	0	21.2218	23.4251	21.9581	23.5491	20.9017	23.2875	24.6482	NM_033292	CASP1
sp|P28289|TMOD1_HUMAN	TMOD1	7111	4.49428	2.16809	0.0331105	0.0331105	21.4062	0	22.4676	23.5859	0	25.4426	0	25.2239	24.1131	24.2144	22.5058	0	25.8841	0	0	NM_001166116	TMOD1
sp|P27918|PROP_HUMAN	CFP	5199	0.419767	-1.25234	0.0230261	0.0230261	23.4142	23.812	23.2095	22.7289	22.391	21.1153	22.5738	21.8843	21.5305	0	22.3672	21.4413	22.1234	0	0	NM_002621	CFP
sp|P27816|MAP4_HUMAN	MAP4	4134	2.9298	1.5508	0.0285868	0.0285868	22.7968	22.7106	22.9138	22.7834	23.8657	21.7219	0	23.266	23.0332	24.4405	24.8349	25.0782	24.1427	25.3227	25.937	NM_001385665	MAP4
sp|P25942|TNR5_HUMAN	CD40	958	1.77773	0.830039	0.0292935	0.0292935	0	0	0	22.7079	22.6275	0	23.936	0	22.086	23.8414	24.115	23.3265	23.3316	0	22.9613	NM_001250	CD40
sp|P23470|PTPRG_HUMAN	PTPRG	5793	0.582959	-0.778533	0.0416104	0.0416104	23.314	23.864	23.0696	22.9114	22.906	22.1721	21.6211	22.5189	0	0	23.3167	22.1737	22.5192	0	0	NM_002841	PTPRG
sp|P23396|RS3_HUMAN	hsa_circ_0023609	hsa_circ_0023609	3.35417	1.74595	0.021998	0.021998	23.6914	22.9901	23.264	24.1595	24.117	25.7866	23.8614	23.8387	26.6347	26.7519	24.7992	23.9503	24.0922	25.8661	24.9457	hsa_circ_0023609	hsa_circ_0023609
sp|P23142|FBLN1_HUMAN	FBLN1	2192	0.518246	-0.948292	0.0381331	0.0381331	26.665	27.569	27.2643	26.3512	26.5988	25.1213	26.4739	26.6404	26.2982	23.8654	26.8117	25.609	26.6433	25.2942	24.8761	NM_006486	FBLN1
sp|P23083|HV102_HUMAN	IGHV1-2	28474	3.58325	1.84127	0.0183622	0.0183622	24.147	26.8035	25.3345	25.9513	24.2985	27.0965	27.3874	28.2643	28.7199	25.3798	25.1161	28.2297	26.5476	28.1142	24.3607	id-IGHV1-2-2	IGHV1-2
sp|P22897|MRC1_HUMAN	MRC1	4360	2.30044	1.20191	0.0460781	0.0460781	0	22.5481	21.7156	0	21.4259	24.3623	22.1988	22.3074	23.6181	0	22.5219	24.0682	22.3389	21.855	22.9981	NM_002438	MRC1
sp|P22105|TENX_HUMAN	TNXB	7148	0.354871	-1.49463	0.00453967	0.00453967	25.3857	26.1536	25.8433	25.1041	25.4203	23.3778	23.6258	24.9247	24.5781	22.8701	25.3746	23.809	23.6232	23.1965	23.8532	rna-NM_001365276.2-3	TNXB
sp|P20810|ICAL_HUMAN	CAST	831	1.91888	0.940267	0.015583	0.015583	23.5686	23.0095	23.2565	24.2955	23.6844	25.1519	23.2542	23.6298	24.929	25.4577	24.0963	24.1601	25.0283	24.0227	24.4634	NM_001042443	CAST
sp|P20701|ITAL_HUMAN	ITGAL	3683	2.48986	1.31606	0.0199861	0.0199861	23.1359	23.1565	23.7601	0	0	24.9011	25.2498	24.287	24.6422	22.1552	23.7987	24.9566	24.1969	23.7442	26.0406	NM_002209	ITGAL
sp|P20290|BTF3_HUMAN	BTF3	689	2.5942	1.37529	0.0219619	0.0219619	0	0	0	20.9256	20.8518	22.1044	0	0	22.6623	22.2921	21.0085	0	0	22.6967	0	NM_001037637	BTF3
sp|P19652|A1AG2_HUMAN	ORM2	5005	2.44511	1.2899	0.0127439	0.0127439	28.3713	29.5411	29.6069	27.8056	28.1578	30.2547	30.8169	30.8312	29.1345	26.7156	29.0319	30.9046	29.5236	30.7035	30.2384	NM_000608	ORM2
sp|P16949|STMN1_HUMAN	STMN1	3925	3.27426	1.71117	0.0146731	0.0146731	23.0968	24.052	23.807	22.7434	23.9189	25.1146	23.7995	23.9181	26.4611	24.3838	25.2524	25.2274	24.2372	25.1888	26.5793	URS00019BA6E1	STMN1
sp|P16157|ANK1_HUMAN	ANK1	286	2.93104	1.55141	0.0344506	0.0344506	25.5121	25.4804	25.6212	26.6366	25.4024	28.2799	25.0533	28.0479	27.4294	27.4948	26.319	26.0174	28.7802	25.5899	25.7857	NM_020476	ANK1
sp|P15880|RS2_HUMAN	hsa_circ_0037374	hsa_circ_0037374	3.39296	1.76254	0.0217069	0.0217069	21.2734	22.5777	21.8615	23.1891	23.2671	23.5225	22.1665	22.9728	25.2295	25.8029	23.6983	23.589	22.9975	24.7524	24.9847	hsa_circ_0037374	hsa_circ_0037374
sp|P15814|IGLL1_HUMAN	IGLL1	3543	0.526219	-0.926264	0.013094	0.013094	27.3666	27.4335	27.7575	26.8405	26.8534	26.8268	27.1606	26.9814	25.2369	23.9913	26.015	26.9544	25.4229	26.3714	26.2234	NM_020070	IGLL1
sp|P15104|GLNA_HUMAN	GLUL	2752	2.10678	1.07504	0.00972195	0.00972195	0	20.6954	0	21.2726	21.2539	22.536	0	21.0339	22.4841	23.0632	22.0841	22.3542	21.1547	22.2856	21.2161	XM_006711278	GLUL
sp|P13987|CD59_HUMAN	CD59	966	2.02224	1.01595	0.0202822	0.0202822	22.1853	0	0	21.9654	21.2678	22.6407	21.3598	22.0295	23.5826	23.2306	22.0891	21.9286	23.7871	22.8286	23.3205	NM_203331	CD59
sp|P13727|PRG2_HUMAN	PRG2	5553	0.416504	-1.2636	0.0143711	0.0143711	24.2993	23.4443	24.1347	24.7999	23.9723	23.3984	0	21.4312	23.0295	0	23.4177	22.6083	0	0	0	URS00019E8D4D	PRG2
sp|P13671|CO6_HUMAN	C6	729	0.553408	-0.853583	0.0478811	0.0478811	26.7849	27.1169	27.3113	26.1686	26.2118	24.7511	27.2026	26.7826	25.1383	24.4704	25.1078	26.2564	25.8105	25.7383	25.6718	NM_001115131	C6
sp|P13639|EF2_HUMAN	hsa_circ_0048545	hsa_circ_0048545	3.88929	1.95951	0.0280141	0.0280141	24.519	24.227	23.9233	25.139	25.0688	26.1372	24.4234	24.9072	27.1175	28.2511	25.529	25.7148	25.0104	27.3035	26.9414	hsa_circ_0048545	hsa_circ_0048545
sp|P13591|NCAM1_HUMAN	NCAM1	4684	0.353667	-1.49954	0.0447906	0.0447906	23.2098	23.3103	23.1781	21.8076	21.4142	0	20.665	21.4016	20.9621	0	21.8877	0	21.193	0	0	NM_181351	NCAM1
sp|P12277|KCRB_HUMAN	CKB	1152	4.82768	2.27133	0.0283734	0.0283734	21.3682	22.5507	21.5883	22.1746	22.123	24.5032	22.0174	21.4367	23.2923	23.7659	25.4855	24.3522	23.3437	25.9142	22.9371	NM_001823	CKB
sp|P12268|IMDH2_HUMAN	IMPDH2	3615	2.64449	1.40299	0.02691	0.02691	22.5573	22.4278	21.4787	23.0795	23.6942	23.6168	23.0503	22.8794	24.9162	25.7191	24.0614	23.8151	23.8779	24.173	23.7229	NM_000884	IMPDH2
sp|P12259|FA5_HUMAN	F5	2153	0.556486	-0.845582	0.0432315	0.0432315	28.2376	27.1895	27.1166	27.73	27.8395	23.6958	26.58	26.4652	25.4513	28.1803	27.3018	27.3861	25.4452	27.1327	26.7044	NM_000130	F5
sp|P11678|PERE_HUMAN	EPX	8288	0.337195	-1.56834	0.0167042	0.0167042	23.8826	22.6546	23.1877	23.6932	22.656	21.5299	0	0	21.9217	0	21.9994	0	0	20.7271	22.113	NM_000502	EPX
sp|P11597|CETP_HUMAN	CETP	1071	0.287082	-1.80047	0.0339955	0.0339955	24.8612	26.1719	25.9105	25.0104	24.3995	21.6214	23.7397	22.7612	22.1457	24.2392	24.3947	23.7239	23.5354	24.4381	23.2019	NM_000078	CETP
sp|P10746|HEM4_HUMAN	UROS	7390	1.75353	0.81026	0.0333181	0.0333181	21.9527	0	0	21.9159	22.5634	23.4756	0	0	21.6359	23.6826	22.8352	23.1944	23.1408	22.057	22.8158	XM_024448154	UROS
sp|P09382|LEG1_HUMAN	LGALS1	3956	2.90954	1.54079	0.0409814	0.0409814	24.8567	25.5993	23.9243	25.9524	25.1303	24.6241	24.2004	24.5309	26.7341	27.3809	27.9422	28.0135	25.3638	25.4168	27.4567	NM_002305	LGALS1
sp|P08865|RSSA_HUMAN	RPSA	3921	2.26814	1.18151	0.0402822	0.0402822	24.892	24.5204	24.1594	25.1473	25.4503	25.5095	24.0346	23.951	26.7666	27.2994	25.7105	25.4462	24.8124	26.991	26.3902	NM_002295	RPSA
sp|P08319|ADH4_HUMAN	ADH4	127	0.565923	-0.821322	0.00257203	0.00257203	24.1369	0	24.0556	24.2391	0	22.6018	0	23.2066	24.148	21.9738	23.4374	24.0055	0	23.3124	22.6681	NM_000670	ADH4
sp|P08253|MMP2_HUMAN	MMP2	4313	0.505869	-0.983165	0.00661534	0.00661534	23.7268	24.2877	24.0393	23.468	23.6967	22.0915	22.7474	22.556	22.3297	21.6326	24.0538	22.8816	23.3676	0	0	NM_004530	MMP2
sp|P08195|4F2_HUMAN	SLC3A2	6520	2.38279	1.25265	0.0223999	0.0223999	23.4794	23.1476	22.5247	23.7947	23.2139	24.3167	22.1371	22.8777	24.6853	25.8658	24.9659	24.5322	23.3829	24.8923	24.5184	NM_002394	SLC3A2
sp|P08123|CO1A2_HUMAN	COL1A2	1278	0.586677	-0.769361	0.0384424	0.0384424	0	22.9267	23.1453	0	22.6392	22.4345	0	22.2799	22.1091	0	23.0041	20.2663	21.4911	0	0	NM_000089	COL1A2
sp|P07602|SAP_HUMAN	PSAP	5660	1.91252	0.935478	0.0292551	0.0292551	26.2218	25.3953	25.5804	26.437	26.6357	25.9481	25.9399	25.281	26.2568	28.0236	27.2132	27.6443	26.901	27.4865	27.6093	NM_002778	PSAP
sp|P07339|CATD_HUMAN	hsa_circ_0020776	hsa_circ_0020776	2.49731	1.32038	0.00429375	0.00429375	26.7894	25.5784	25.7248	26.5366	26.5437	26.8261	26.3003	26.0516	27.7776	28.6264	27.9957	27.8022	27.2976	27.7898	27.9926	hsa_circ_0020776	hsa_circ_0020776
sp|P06276|CHLE_HUMAN	BCHE	590	0.369711	-1.43553	0.0333885	0.0333885	24.9781	26.2218	25.8087	25.285	24.5393	24.0487	24.6906	24.8629	24.0077	19.3841	25.1405	22.6068	23.3277	23.4411	23.953	NM_000055	BCHE
sp|P05543|THBG_HUMAN	SERPINA7	6906	0.321833	-1.63562	0.0225223	0.0225223	26.8432	27.0738	27.4992	25.8039	26.2754	25.19	25.1875	25.3547	25.1873	22.3192	26.0997	24.6589	24.155	26.0691	24.8478	NM_000354	SERPINA7
sp|P05452|TETN_HUMAN	CLEC3B	7123	0.387037	-1.36946	0.0101401	0.0101401	26.3748	27.2118	26.8417	26.0117	26.3778	24.6015	26.0249	26.3319	24.2643	23.3479	25.8006	24.7691	25.6771	22.8898	25.3633	NM_003278	CLEC3B
sp|P05388|RLA0_HUMAN	RPLP0	6175	3.2284	1.69082	0.0101786	0.0101786	23.4007	23.2579	22.0011	23.5861	23.7663	24.896	22.7532	23.045	25.8683	25.995	24.3963	24.7208	23.5529	25.8654	25.2008	NM_001002	RPLP0
sp|P05387|RLA2_HUMAN	hsa_circ_0020706	hsa_circ_0020706	2.85	1.51096	0.0244291	0.0244291	24.5093	24.5081	23.83	24.7248	24.8785	25.8872	23.8411	23.8278	27.3441	26.6661	25.0754	25.444	24.5368	26.8557	26.5071	hsa_circ_0020706	hsa_circ_0020706
sp|P05386|RLA1_HUMAN	hsa_circ_0036088	hsa_circ_0036088	2.59067	1.37333	0.0280214	0.0280214	25.5786	25.5538	24.5389	25.8272	25.8215	26.8519	24.6281	24.6951	27.9451	28.0993	26.1227	26.6	25.1822	27.2976	27.2431	hsa_circ_0036088	hsa_circ_0036088
sp|P05362|ICAM1_HUMAN	hsa_circ_0049234	hsa_circ_0049234	3.99989	1.99996	0.0252529	0.0252529	21.4959	23.446	23.4967	21.2735	21.7181	25.9465	23.5882	23.4759	23.7622	0	25.616	25.155	24.5693	23.1112	22.5085	hsa_circ_0049234	hsa_circ_0049234
sp|P04040|CATA_HUMAN	CAT	847	2.02754	1.01973	0.0462795	0.0462795	27.3819	26.1447	26.9979	27.2591	27.1469	29.2599	27.041	28.2936	28.5011	27.877	27.0905	26.9762	29.0314	26.4739	27.201	NM_001752	CAT
sp|P03952|KLKB1_HUMAN	hsa_circ_0071585	hsa_circ_0071585	0.545467	-0.874436	0.0167322	0.0167322	26.3436	26.777	26.6657	25.8843	25.9721	24.616	26.6101	26.0989	25.4385	22.8215	25.8759	25.4422	25.1898	25.1806	25.16	hsa_circ_0071585	hsa_circ_0071585
sp|P03950|ANGI_HUMAN	ANG	283	0.635359	-0.654356	0.0185083	0.0185083	0	23.2521	23.4039	23.4981	23.2891	0	22.5841	23.5704	0	0	22.6729	22.8629	21.6822	21.4498	23.0576	NM_001385274	ANG
sp|P02787|TRFE_HUMAN	TF	7018	0.46528	-1.10383	0.0160823	0.0160823	33.8256	33.9848	34.5054	33.5444	33.3883	32.8569	33.0382	33.1564	33.0262	29.101	33.5681	32.5795	32.8362	32.4523	32.6214	NM_001063	TF
sp|P02765|FETUA_HUMAN	hsa_circ_0068447	hsa_circ_0068447	0.248243	-2.01017	0.010639	0.010639	32.1213	32.2305	32.807	31.4213	31.5606	30.1982	30.2304	30.268	30.4867	27.2733	31.6293	28.9785	29.5473	29.4127	29.4842	hsa_circ_0068447	hsa_circ_0068447
sp|P02763|A1AG1_HUMAN	ORM1	5004	2.29839	1.20062	0.0304076	0.0304076	32.6081	33.1594	33.6494	31.8309	32.4598	34.378	35.0373	34.7696	32.353	31.4515	33.0973	34.9673	33.2569	34.4117	33.1676	NM_000607	ORM1
sp|P02750|A2GL_HUMAN	hsa_circ_0048634	hsa_circ_0048634	2.46134	1.29945	0.0228987	0.0228987	28.4294	28.6926	29.2067	27.5378	27.2633	30.3063	30.621	30.5255	28.2457	26.4941	28.79	30.1935	28.3631	30.1154	29.1104	hsa_circ_0048634	hsa_circ_0048634
sp|P02749|APOH_HUMAN	APOH	350	0.567418	-0.817516	0.0389979	0.0389979	29.3627	29.7618	29.9792	28.785	29.139	27.871	29.1466	29.2876	29.0962	27.1556	29.327	27.7586	27.352	28.0134	29.2806	NM_000042	APOH
sp|P02748|CO9_HUMAN	C9	735	2.28084	1.18957	0.0252567	0.0252567	27.0429	26.9056	27.1453	25.7571	26.0407	27.2478	28.9341	28.316	25.4469	26.3645	26.6487	28.6727	27.2902	28.4334	27.9353	NM_001737	C9
sp|P02741|CRP_HUMAN	CRP	1401	16.3624	4.03231	0.0108013	0.0108013	25.0583	20.9368	24.3167	22.2963	23.1014	27.6786	29.1189	28.1754	26.1783	26.886	24.6505	29.1074	25.444	28.5176	24.2753	NM_001329057	CRP
sp|P02686|MBP_HUMAN	MBP	4155	4.38771	2.13347	0.0022031	0.0022031	0	21.7932	21.7382	21.6827	22.2624	22.0771	23.3707	23.3629	0	24.2128	24.6115	23.8745	23.5158	24.3229	25.0113	NM_001025101	MBP
sp|P02100|HBE_HUMAN	HBE1	3046	3.67598	1.87813	0.0461755	0.0461755	29.5826	28.3276	29.5988	30.5604	29.8056	32.591	27.9639	31.6338	31.7652	30.3586	0	0	32.1155	0	0	NM_005330	HBE1
sp|P02042|HBD_HUMAN	HBD	3045	25.1295	4.65131	0.0470174	0.0470174	26.4741	28.6214	25.1298	26.8039	25.4057	33.7904	29.9025	32.5717	31.5195	30.3185	29.253	29.2205	32.6752	25.8756	29.065	NM_000519	HBD
sp|P02008|HBAZ_HUMAN	HBZ	3050	0.145379	-2.78211	0.0374257	0.0374257	25.473	0	27.0035	25.9238	26.033	23.0807	0	22.4045	23.9874	23.1622	24.9967	22.2386	0	0	19.7385	NM_005332	HBZ
sp|P01876|IGHA1_HUMAN	IGHA1	3493	12.4189	3.63446	0.0010346	0.0010346	24.5135	31.3852	25.3374	24.3282	25.0354	32.3758	33.6773	32.2946	32.7737	27.8606	29.7879	33.1751	33.622	32.8507	33.0569	id-IGHA1-2	IGHA1
sp|P01768|HV330_HUMAN	IGHV3-30	28439	6.70516	2.74527	0.02579	0.02579	24.429	24.9444	25.3017	23.8219	25.2336	27.7301	27.1861	26.8531	27.1233	24.9566	25.6941	27.1232	27.7853	29.4887	27.2352	id-IGHV3-30-3	IGHV3-30
sp|P01703|LV140_HUMAN	IGLV1-40	28825	2.93713	1.55441	0.039441	0.039441	26.0694	26.5265	27.421	25.2509	25.6251	28.292	27.8005	28.5532	27.0069	24.9684	25.337	26.9361	28.7402	29.4186	26.7743	URS00009C0CA1	IGLV1-40
sp|P01344|IGF2_HUMAN	IGF2	3481	0.575303	-0.797605	0.00702879	0.00702879	23.252	23.7736	23.5624	23.1556	23.8156	21.8006	23.1825	23.2526	22.8346	21.8075	23.6202	22.5548	21.756	0	22.5342	URS0001A14C95	IGF2
sp|P01031|CO5_HUMAN	C5	727	0.429507	-1.21924	0.0404328	0.0404328	27.8912	28.8777	28.8084	27.8822	27.3999	26.3745	28.3285	27.3466	26.0261	24.5044	27.6372	27.4529	26.4193	27.2728	26.1556	NM_001735	C5
sp|P01023|A2MG_HUMAN	A2M	2	0.414672	-1.26996	0.0267182	0.0267182	33.8059	33.9393	34.3941	33.1158	32.9683	31.8771	33.4384	32.6953	32.1298	28.5667	33.5889	32.2033	32.1555	32.3657	31.7885	NM_001347423	A2M
sp|P01019|ANGT_HUMAN	AGT	183	0.443821	-1.17195	0.0218022	0.0218022	30.9773	31.1694	31.2724	29.8339	30.4052	30.4289	30.2197	30.4815	28.7958	27.246	30.5132	28.9251	28.7142	29.3962	28.6624	NM_001382817	AGT
sp|P01011|AACT_HUMAN	SERPINA3	12	1.98851	0.991687	0.0489241	0.0489241	30.9441	31.1718	31.6608	30.5206	30.5825	32.9275	32.9949	32.7905	30.1702	29.9535	31.1734	32.4155	31.4099	32.127	30.7139	NM_001085	SERPINA3
sp|P00747|PLMN_HUMAN	PLG	5340	0.507716	-0.977906	0.0162956	0.0162956	29.6767	30.1435	30.2207	29.2697	29.3812	27.9009	29.8945	29.6641	28.269	27.4643	28.9449	29.0651	28.383	28.0241	28.5902	NM_000301	PLG
sp|P00746|CFAD_HUMAN	CFD	1675	0.465675	-1.10261	0.0237234	0.0237234	24.1824	24.6795	24.8396	23.426	24.0904	24.1586	22.3467	23.6154	23.5453	0	23.7409	23.0175	23.1717	21.7086	21.7502	rna-NM_001928.4-2	CFD
sp|P00352|AL1A1_HUMAN	ALDH1A1	216	1.84762	0.88567	0.041858	0.041858	24.3331	23.6158	23.7983	24.609	24.7581	25.8234	23.68	25.232	26.3365	25.4208	25.1945	24.6587	25.2272	23.5147	24.3166	NM_000689	ALDH1A1
sp|O96011|PX11B_HUMAN	PEX11B	8799	0.530078	-0.915722	0.0241265	0.0241265	23.0501	23.4135B	23.7624	23.5407	23.0432	0	22.2572	20.7116	0	23.4467	23.1243	22.8627	22.1515	21.1907	22.0719	NM_003846	PEX11B
sp|O95445|APOM_HUMAN	APOM	55937	0.269978	-1.88909	0.037338	0.037338	28.2197	29.5326	29.1769	28.1495	27.6454	24.6498	27.6326	27.0323	26.897	23.7781	28.3535	25.5263	25.6222	26.3543	27.1622	rna-NM_019101.3-7	APOM
sp|O95081|AGFG2_HUMAN	AGFG2	3268	2.86517	1.51862	0.0155063	0.0155063	20.4481	19.3071	0	21.2168	20.9408	0	0	0	0	22.4804	22.0086	21.9169	0	0	0	NM_006076	AGFG2
sp|O75821|EIF3G_HUMAN	EIF3G	8666	1.94367	0.958785	0.0179471	0.0179471	23.2029	22.6581	22.732	23.8153	23.6	23.5439	23.2451	22.295	23.7534	24.8801	24.4075	24.4501	23.8285	24.9069	24.9883	NM_003755	EIF3G
sp|O75674|TM1L1_HUMAN	TOM1L1	10040	1.71443	0.777726	0.00336707	0.00336707	21.9791	21.635	22.7933	21.5099	21.5679	0	0	0	22.958	22.7023	22.3864	22.0636	21.9427	22.409	22.5218	NM_005486	TOM1L1
sp|O75636|FCN3_HUMAN	FCN3	8547	0.545104	-0.875398	0.0250491	0.0250491	27.6255	27.5521	27.2783	26.9339	26.4785	26.7497	27.5154	26.7842	26.1505	23.187	26.7325	26.1735	25.6482	25.9926	25.5349	NM_003665	FCN3
sp|O75629|CREG1_HUMAN	CREG1	8804	4.1136	2.0404	0.0336491	0.0336491	22.0193	22.8811	0	23.2086	0	22.5095	22.4649	0	25.5913	24.1906	23.4336	25.0657	22.7929	25.6815	26.225	NM_003851	CREG1
sp|O60890|OPHN1_HUMAN	OPHN1	4983	0.54695	-0.87052	0.0198088	0.0198088	23.7247	22.9886	23.4279	23.9268	23.871	0	22.5269	21.3769	22.0532	24.1006	23.5099	22.9479	22.2603	21.826	21.8847	XM_011530961	OPHN1
sp|O60739|EIF1B_HUMAN	hsa_circ_0123763	hsa_circ_0123763	2.86186	1.51695	0.0471676	0.0471676	0	0	0	20.7917	21.415	20.7503	0	0	19.8586	23.9097	22.6839	23.2641	21.3366	23.0899	22.4989	hsa_circ_0123763	hsa_circ_0123763
sp|O60664|PLIN3_HUMAN	hsa_circ_0048668	hsa_circ_0048668	2.61598	1.38735	0.00273252	0.00273252	23.4504	23.8229	24.4212	23.8509	24.5364	24.4456	25.0264	24.1845	24.7771	25.1453	26.3264	26.0296	25.2709	25.8066	26.0157	hsa_circ_0048668	hsa_circ_0048668
sp|O43768|ENSA_HUMAN	ENSA	2029	3.53642	1.82229	0.0035946	0.0035946	23.5571	22.0927	23.9796	22.3562	22.8068	23.6592	24.5804	23.5947	23.7498	24.7707	25.3276	25.9688	24.5649	25.2628	25.8192	NM_004436	ENSA
sp|O43175|SERA_HUMAN	PHGDH	26227	15.3209	3.93743	0.040086	0.040086	0	21.0056	0	20.4971	20.6439	23.5413	0	20.1598	25.3985	25.0788	23.454	0	20.1939	26.3357	24.4545	NM_006623	PHGDH
sp|O15204|ADEC1_HUMAN	ADAMDEC1	27299	0.569282	-0.812785	0.0129709	0.0129709	23.359	23.8025	22.8129	23.5513	23.679	22.4605	22.2697	22.8326	20.7688	23.0545	23.6404	22.6953	22.8233	21.8729	0	NM_014479	ADAMDEC1
sp|O14979|HNRDL_HUMAN	HNRNPDL	9987	1.7628	0.817866	0.0447458	0.0447458	23.1541	0	0	22.5257	22.9649	0	22.8358	0	22.855	24.471	23.7815	23.6199	23.0349	23.5195	24.5458	NR_003249	HNRNPDL
sp|O14639|ABLM1_HUMAN	ABLIM1	3983	0.568071	-0.815858	0.0437676	0.0437676	23.8722	23.6049	23.1478	24.4556	24.0127	0	22.5922	21.5956	22.4164	22.6167	24.1267	23.5364	22.5113	22.9075	23.6574	NM_002313	ABLIM1
sp|O00629|IMA3_HUMAN	KPNA4	3840	2.03934	1.02811	0.0465627	0.0465627	21.2558	22.2339	22.7374	21.5835	22.3963	21.3076	20.8909	20.7703	0	23.8514	23.6272	23.4147	23.0462	23.8692	23.8556	NM_002268	KPNA4
sp|O00533|NCHL1_HUMAN	CHL1	10752	0.44894	-1.15541	0.0325519	0.0325519	0	22.5512	22.3976	0	0	0	21.258	21.8967	20.4647	0	0	0	0	0	0	XM_017005570	CHL1
sp|A6NLP5|TTC36_HUMAN	TTC36	143941	3.0478	1.60777	0.0216914	0.0216914	25.3118	26.6508	27.2021	24.8822	25.6441	28.01	28.7355	28.1585	23.4295	24.8455	26.8465	28.6106	27.2493	28.4335	0	NM_001080441	TTC36
sp|A6NGU5|GGT3_HUMAN	LOC102724197	102724197	2.11151	1.07828	0.0263415	0.0263415	0	22.2502	22.1836	0	0	22.0625	0	0	22.2498	24.0085	23.2212	23.7505	22.1675	23.2133	24.0851	XM_011546256	LOC102724197
sp|A0A0C4DH39|HV158_HUMAN	IGHV1-58	28464	2.86616	1.51912	0.0470999	0.0470999	0	22.4619	22.8507	0	22.706	25.4957	23.9485	24.4623	0	20.1459	22.2937	24.896	23.6619	24.0063	0	id-IGHV1-58-2	IGHV1-58
sp|A0A075B6S2|KVD29_HUMAN	IGKV2D-29	28882	2.08795	1.06209	0.0497753	0.0497753	24.4537	24.7716	25.5397	24.4331	25.3314	26.0233	27.0668	25.8126	23.2768	25.0278	25.1161	25.7756	26.6471	25.1122	0	id-IGKV2D-29	IGKV2D-29
