# Supplementary material for: Platelet proteome for predictive diagnosis and differentiation of sepsis and septic shock in pediatric patients
Source: PeerJ. 2026 Mar 6;14:e20844. doi: 10.7717/peerj.20844 (PMC12970313; doi:10.7717/peerj.20844)
Supplement: Supplemental Information 10 [file peerj-14-20844-s010.xlsx]

## Sheet: Sheet1
	Sex	Age	Temperature	APACHE IV score	Hospital mortality assessment	APTT(S)	PT(S)	FIB(g/L)	ALT(U/L)	AST(U/L)	LDH(U/L)	ALB(g/L)	WBC(10^9/L)	N(%)	L(%)	RBC(10^12/L)	HGB(g/L)	PLT(10^9/L)	MPV(fL)	PDW(fL)	P-LCR(%)	CRP((mg/L))	hsCRP(mg/L)	PCT	LAC（mmol/L）＜2	D-dimer	Modified Charlson comorbidity index, median
HS	female	10d	36.8						8	38	494	35.8	9.6	46	15	6.1	115	290	9.4	9.4	19.4
	male	7d	37						2	19	308	38.7	11.1	27	62	5.31	196	342	10.2	12	26.2
	female	2d	36.8						12	62	570	37.8	11	63	24	5.1	173	302	9.9	10.6	22.8
	female	5d	36.5						11	30	381	41.1	9	29	57	5.13	179	343	10	10.5	24.3
	male	5d	36.3						8	33	463	38.5	11.6	24	59	4.9	183	251	11.2	13.1	33.1
sepsis	male	9y	41	36	5.4	44	15.2	6.11	30	63	272	34.7	10.5	76	7	3.55	99	294	9.8	10.6	22.5	187	213.86	1.65	0.9		1
	female	8m	40	83	24.8	39	16.7	5	68	50	161	25.6	13.6	60	27	3.06	67	94	11.5	17.3	37.9	112.91	133.1	21.2	0.7	15.65	3
	male	13y	39.4	48	9.3	36.1	16.1	6	421	247	478	28.9	36.4	80	2	4.84	131	390	10	10.9	24.3	116.49	139.23	1.93	1.2	4.37	3
	male	3y	39.4	66	14.2	47.3	21.3	5.81	11	35	524	34.7	2.8	62	29	4.58	120	195	11.2	13.1	34.7	200	339.37	90	2.8		3
	female	1m	37.2	135	78.7	51.4	14.7	1.93	5	25	392	32.7	10.3	46	24	3.72	113	216	10.6	12.7	30.5	1.15	1.46	12.8	1.3		3
shock	male	7m	38.7	108	30.5	57.8	25.9	4.54	98	253	1869	25.7	1.1	51	39	3.33	113	12	11.6	10.3	37.6	190.6	184.98	9	15	16.95	4
	female	7m	39.1	109	55.7	59.1	18.4	3.16	82	100	589	21.7	7.3	46	47	3.02	79	31	12.4	14.1	44.9	109.2	144.46	90	1.3		1
	female	7y	38.5	56	16.2	35.9	14.8	5.35	6	21	428	41.2	25.3	16	12	3.24	98	12	10.3	11	26.6	34.52	34.8	0.1	1.5	1.1	2
	female	5m	36.7	104	44.7	45.5	32.7	1.42	27	533	4401	17.3	8.6	19	57	3.9	104	33	10.7	11.9	30.3	163.04	224.63	36.8	2.8	2.81	4
	female	1y	40	88	29.5	40.1	13.9	3.48	24	37	73	28.8	37.3	57	6	3.56	103	142	11.8	13	36.6	210		3.74	1.1	2.37	3
