# Supplementary material for: Platelet proteome for predictive diagnosis and differentiation of sepsis and septic shock in pediatric patients
Source: PeerJ. 2026 Mar 6;14:e20844. doi: 10.7717/peerj.20844 (PMC12970313; doi:10.7717/peerj.20844)
Supplement: Supplemental Information 11 [file peerj-14-20844-s011.xlsx]

Supplementary Table 2. Proteomics data of 15 samples(32 DEPs��
Protein ID	Symbol	Gene ID	Ratio(Sepsis / HS)	Ratio(Shock / HS)	Ratio(Shock / Sepsis)	Log2FC(Sepsis / HS)	Log2FC(Shock / HS)	Log2FC(Shock / Sepsis)	Qvalue(Sepsis / HS)	Qvalue(Shock / HS)	Qvalue(Shock / Sepsis)	Pvalue(Sepsis / HS)	Pvalue(Shock / HS)	Pvalue(Shock / Sepsis)	HS_1 expression	HS_2 expression	HS_3 expression	HS_4 expression	HS_5 expression	Sepsis_1 expression	Sepsis_2 expression	Sepsis_3 expression	Sepsis_4 expression	Sepsis_5 expression	Shock_1 expression	Shock_2 expression	Shock_3 expression	Shock_4 expression	Shock_5 expression	ST RNA ID	Symbol
sp|Q9Y4G6|TLN2_HUMAN	TLN2	83660	0.40887382	0.465685	1.13894551	-1.290272404	-1.102573678	0.187698726	0.005706885	0.006613794	0.718818892	0.005706885	0.006613794	0.718818892	24.18324	23.84418	23.55133	24.16525	24.33574	22.99807	23.47887	22.36152	21.41734	0	22.68265	23.45086	21.8296	0	23.29033	XM_017022668	TLN2
sp|Q9UBR2|CATZ_HUMAN	CTSZ	1522	1.57173943	2.42880576	1.54529797	0.652362064	1.280247116	0.627885052	0.036707747	0.009514333	0.059846468	0.036707747	0.009514333	0.059846468	22.08994	21.75416	22.46154	0	0	22.79334	0	0	22.65401	22.89222	0	0	0	23.49603	23.32072	NM_001336	CTSZ
sp|Q9UBI1|COMD3_HUMAN	COMMD3	23412	0.58924186	0.46666703	0.79197874	-0.76306816	-1.099534542	-0.336466383	0.04269434	0.005361666	0.505581311	0.04269434	0.005361666	0.505581311	24.45558	23.93003	24.45249	24.78195	24.52102	23.49777	24.38767	24.23768	23.09184	22.30181	23.51447	23.09153	23.45095	21.52248	24.11792	NM_012071	COMMD3
sp|Q9NYM9|BET1L_HUMAN	BET1L	51272	10.43307631	3.28048599	0.31443132	3.38309271	1.713909559	-1.669183151	0.037301255	0.01402962	0.079995514	0.037301255	0.01402962	0.079995514	19.16877	0	0	18.99221	18.77393	21.97157	21.2055	20.99674	23.14416	23.13578	20.46163	20.18705	20.88439	0	21.09888	NM_001098787	BET1L
sp|Q9HDC9|APMAP_HUMAN	APMAP	57136	0.6403675	0.47801954	0.74647689	-0.643027997	-1.064858499	-0.421830503	0.018347081	0.02624564	0.412745171	0.018347081	0.02624564	0.412745171	25.96961	25.54896	25.96172	26.05155	25.64934	25.42786	25.13978	24.1821	25.70819	25.16586	23.38156	24.40005	24.07913	24.75142	25.96471	NM_020531	APMAP
sp|Q92945|FUBP2_HUMAN	KHSRP	8570	7.43587486	4.506688	0.60607367	2.89450249	2.172067574	-0.722434917	0.004795369	0.02105319	0.046923727	0.004795369	0.02105319	0.046923727	0	19.2169	19.41102	21.76142	0	23.48294	0	0	0	23.561	0	0	22.31322	23.13809	22.83201	NM_003685	KHSRP
sp|Q8WV99|ZFN2B_HUMAN	ZFAND2B	130617	0.34872512	0.32771056	0.9397389	-1.519837803	-1.609505936	-0.089668133	0.0206632	0.02164929	0.841620808	0.0206632	0.02164929	0.841620808	25.31066	25.73793	26.17459	25.0645	24.63693	24.964	23.98711	23.932	22.59619	23.26416	0	23.87171	24.13638	23.63743	23.80327	NM_001270998	ZFAND2B
sp|Q6ZSR9|YJ005_HUMAN	AAK1	22848	5.55426988	2.10819971	0.37956379	2.473597279	1.076011541	-1.397585738	0.030339106	0.03021868	0.067224522	0.030339106	0.03021868	0.067224522	0	0	0	20.21583	20.57061	22.13786	22.69673	21.79788	23.78815	23.0997	21.6395	0	21.43725	20.78508	21.85279	URS0000D6DD17	AAK1
sp|Q6RW13|ATRAP_HUMAN	AGTRAP	57085	2.61431945	2.85338132	1.09144325	1.386435439	1.51267256	0.126237121	0.006562426	0.006458964	0.657051773	0.006562426	0.006458964	0.657051773	21.07707	21.76883	22.07458	22.16981	22.36929	23.73029	23.40032	23.55578	22.42366	23.28581	23.06743	23.60802	23.41826	22.97619	24.01873	NM_020350	AGTRAP
sp|Q15758|AAAT_HUMAN	hsa_circ_0051625	hsa_circ_0051625	8.81765579	10.24554469	1.16193521	3.14039516	3.35692478	0.21652962	0.039466923	0.03694276	0.672450537	0.039466923	0.03694276	0.672450537	19.25535	0	0	20.02717	0	22.31179	20.94859	22.41857	23.20693	23.82214	22.99821	0	0	22.53522	23.46542	hsa_circ_0051625	hsa_circ_0051625
sp|Q15063|POSTN_HUMAN	POSTN	10631	0.28807389	0.36740402	1.2753812	-1.795489198	-1.44456068	0.350928519	0.027977659	0.0404387	0.708184578	0.027977659	0.0404387	0.708184578	25.98604	26.69949	25.64976	25.15653	25.30054	25.69996	23.23784	23.73601	22.59733	21.80624	24.46447	22.8115	24.53687	25.63529	22.45628	NM_006475	POSTN
sp|Q14157|UBP2L_HUMAN	UBAP2L	9898	8.41257958	2.83075815	0.3364911	3.072548248	1.501188494	-1.571359754	0.039111316	0.006074961	0.085428667	0.039111316	0.006074961	0.085428667	0	19.58264	21.08091	21.45226	21.59795	23.93963	23.51307	22.8389	24.24326	25.24305	22.4596	22.97285	21.98725	22.30742	23.04653	NM_001375619	UBAP2L
sp|Q13103|SPP24_HUMAN	SPP2	6694	0.16421348	0.10767564	0.65570521	-2.606355503	-3.215236243	-0.60888074	0.004428571	3.31E-04	0.641215632	0.004428571	3.31E-04	0.641215632	26.99471	26.90756	26.83906	26.32794	26.2876	24.71842	0	22.97547	0	0	0	22.0741	24.30645	0	23.26777	XM_011511699	SPP2
sp|Q0VD83|APOBR_HUMAN	APOBR	55911	2.87934158	2.07976964	0.72230737	1.525738949	1.056423743	-0.469315206	0.048283987	0.01876061	0.311659092	0.048283987	0.01876061	0.311659092	21.25558	20.5037	20.68299	20.71389	21.2868	23.24108	22.20352	21.56448	21.57001	22.87581	22.24266	21.89892	0	21.75765	0	NM_018690	APOBR
sp|Q08495|DEMA_HUMAN	DMTN	2039	3.65649783	1.68691587	0.46134743	1.870462505	0.754388025	-1.116074481	1.09E-04	0.02955641	4.08E-04	1.09E-04	0.02955641	4.08E-04	26.38224	26.0135	26.67168	26.70079	27.10085	28.44073	28.382	28.16446	28.75487	28.63047	27.01619	27.30731	27.21338	27.17972	27.95126	NM_001387753	DMTN
sp|P49908|SEPP1_HUMAN	hsa_circ_0129080	hsa_circ_0129080	0.38182038	0.45476187	1.19103614	-1.389033995	-1.136816805	0.25221719	0.013269593	0.02405023	0.599080906	0.013269593	0.02405023	0.599080906	25.73644	26.77277	26.53235	25.90546	25.85795	25.13269	24.88592	24.66861	24.55471	24.85283	23.61815	26.07171	25.2826	24.8692	24.45996	hsa_circ_0129080	hsa_circ_0129080
sp|P40429|RL13A_HUMAN	RPL13AP5	728658	4.7400744	6.93035289	1.46207682	2.244909703	2.792928815	0.548019112	8.28E-04	0.0201308	0.145015077	8.28E-04	0.0201308	0.145015077	21.09457	0	0	21.67569	20.53031	0	0	0	23.37562	23.46317	23.50872	0	0	24.11782	24.18631	NR_026712	RPL13AP5
sp|P34096|RNAS4_HUMAN	RNASE4	6038	0.56844648	0.59580595	1.04813025	-0.814903571	-0.747085564	0.067818008	0.046790942	0.0405611	0.898625409	0.046790942	0.0405611	0.898625409	22.54159	22.71036	22.85735	22.74711	23.02251	22.5438	21.99536	21.47129	22.68924	19.12214	22.35997	21.39152	22.85647	20.8997	21.87278	NM_194431	RNASE4
sp|P29622|KAIN_HUMAN	SERPINA4	5267	0.4418142	0.36238668	0.82022415	-1.178488309	-1.464398182	-0.285909873	0.028177634	0.0130603	0.66411315	0.028177634	0.0130603	0.66411315	27.12823	27.54956	27.25646	26.29523	26.44768	26.96449	25.01292	25.17455	25.72755	25.28979	24.90824	26.44858	26.20396	25.17185	22.79778	NM_006215	SERPINA4
sp|P27918|PROP_HUMAN	CFP	5199	0.44484403	0.40095874	0.90134681	-1.168628516	-1.318474291	-0.149845775	0.027837354	0.02044374	0.727614147	0.027837354	0.02044374	0.727614147	23.41416	23.812	23.20951	22.7289	22.39099	22.36721	21.44133	22.12343	0	0	21.11528	22.57384	21.88428	21.53052	0	NM_002621	CFP
sp|P22105|TENX_HUMAN	TNXB	7148	0.36927946	0.34046253	0.92196446	-1.43721509	-1.554432046	-0.117216955	0.00774642	0.004433562	0.850902645	0.00774642	0.004433562	0.850902645	25.38568	26.15358	25.84333	25.10405	25.42035	25.37456	23.80903	23.62319	23.19648	23.85317	23.37776	23.62579	24.92467	24.57805	22.87015	rna-NM_001365276.2-3	TNXB
sp|P11678|PERE_HUMAN	EPX	8288	0.33672197	0.33790574	1.00351557	-1.570370245	-1.565307238	0.005063007	0.016164566	0.01741965	0.991028118	0.016164566	0.01741965	0.991028118	23.88256	22.6546	23.1877	23.69317	22.65602	21.99938	0	0	20.72706	22.113	21.52992	0	0	21.92168	0	NM_000502	EPX
sp|P11597|CETP_HUMAN	CETP	1071	0.35741655	0.21674703	0.60642694	-1.484321643	-2.205915895	-0.721594252	0.046417851	0.02394981	0.162134542	0.046417851	0.02394981	0.162134542	24.86117	26.17192	25.91052	25.01042	24.39953	24.3947	23.7239	23.53537	24.43805	23.20187	21.6214	23.73965	22.76121	22.14567	24.23922	NM_000078	CETP
sp|P06276|CHLE_HUMAN	BCHE	590	0.34641757	0.39300433	1.13448152	-1.529416007	-1.347382899	0.182033108	0.030339679	0.0393431	0.77724514	0.030339679	0.0393431	0.77724514	24.97813	26.22184	25.80869	25.28498	24.53929	25.1405	22.60678	23.32767	23.44113	23.95302	24.04868	24.69057	24.86293	24.0077	19.38414	NM_000055	BCHE
sp|P05543|THBG_HUMAN	SERPINA7	6906	0.36821474	0.27545067	0.74807072	-1.441380708	-1.860134146	-0.418753438	0.027732847	0.01774677	0.440075004	0.027732847	0.01774677	0.440075004	26.84315	27.07384	27.49921	25.8039	26.2754	26.09974	24.65886	24.15499	26.06909	24.84782	25.19003	25.18752	25.35473	25.18733	22.31916	NM_000354	SERPINA7
sp|P05452|TETN_HUMAN	CLEC3B	7123	0.37022452	0.40384985	1.09082416	-1.433527632	-1.308109079	0.125418553	0.009670327	0.0198359	0.845586791	0.009670327	0.0198359	0.845586791	26.37481	27.21184	26.84168	26.01168	26.37783	25.80057	24.7691	25.6771	22.88984	25.36332	24.60155	26.02491	26.33186	24.26432	23.34791	NM_003278	CLEC3B
sp|P02787|TRFE_HUMAN	TF	7018	0.48897174	0.44158925	0.90309768	-1.032177	-1.179223055	-0.147046055	0.019659175	0.01520659	0.723883653	0.019659175	0.01520659	0.723883653	33.82562	33.98478	34.50543	33.5444	33.38829	33.56806	32.5795	32.83615	32.45233	32.62139	32.85693	33.03819	33.1564	33.02616	29.10102	NM_001063	TF
sp|P02765|FETUA_HUMAN	hsa_circ_0068447	hsa_circ_0068447	0.26220623	0.23428046	0.89349692	-1.93122611	-2.093691442	-0.162465333	0.010521286	0.01050049	0.830167546	0.010521286	0.01050049	0.830167546	32.1213	32.23048	32.80697	31.42127	31.56065	31.62934	28.97848	29.54731	29.41272	29.48422	30.19818	30.23041	30.26804	30.48665	27.27333	hsa_circ_0068447	hsa_circ_0068447
sp|P02008|HBAZ_HUMAN	HBZ	3050	0.16718246	0.12902658	0.77177104	-2.580504587	-2.95425978	-0.373755193	0.035936512	0.03752065	0.800684642	0.035936512	0.03752065	0.800684642	25.47295	0	27.00354	25.92384	26.03296	24.99669	22.23861	0	0	19.73847	23.08074	0	22.40446	23.98744	23.16221	NM_005332	HBZ
sp|P01023|A2MG_HUMAN	A2M	2	0.44431849	0.3850261	0.86655431	-1.170333914	-1.376971841	-0.206637927	0.036343242	0.02647875	0.741521129	0.036343242	0.02647875	0.741521129	33.80588	33.93929	34.39411	33.11579	32.96834	33.58887	32.20334	32.15548	32.36567	31.78848	31.87711	33.43841	32.6953	32.1298	28.56674	NM_001347423	A2M
sp|O95445|APOM_HUMAN	APOM	55937	0.30807077	0.23188462	0.7526992	-1.698666284	-2.108520937	-0.409854653	0.045021116	0.03130442	0.626033513	0.045021116	0.03130442	0.626033513	28.21972	29.53264	29.17688	28.14946	27.64541	28.35351	25.52632	25.62216	26.35433	27.16221	24.64979	27.63262	27.03231	26.89703	23.77813	rna-NM_019101.3-7	APOM
sp|O60664|PLIN3_HUMAN	hsa_circ_0048668	hsa_circ_0048668	3.62308258	1.60887274	0.44406185	1.857217691	0.686050216	-1.171167474	0.00177077	0.03531237	0.004679661	0.00177077	0.03531237	0.004679661	23.45039	23.82286	24.4212	23.85087	24.53639	26.32639	26.02958	25.27086	25.80655	26.01569	24.44559	25.02639	24.18448	24.77714	25.14526	hsa_circ_0048668	hsa_circ_0048668
